# Supplementary material for: Proteomic Profiling of Plasma- and Gut-Derived Extracellular Vesicles in Obesity
Source: Nutrients. 2024 Mar 4;16(5):736. doi: 10.3390/nu16050736 (PMC10935251; doi:10.3390/nu16050736)
Supplement: Supplementary file 1 [file nutrients-16-00736-s001.zip]

Archive with 1 entries (1 files):
- nutrients-2838849-supplementary.pdf
